# Supplementary material for: Protective Effects of Velvet Antler Methanol Extracts on Hypoxia-Induced Damage in Caenorhabditis elegans through HIF-1 and ECH-8 Mediated Lipid Accumulation
Source: Nutrients. 2024 Jul 13;16(14):2257. doi: 10.3390/nu16142257 (PMC11280314; doi:10.3390/nu16142257)
Supplement: Supplementary file 1 [file nutrients-16-02257-s001.zip]

Archive with 1 entries (1 files):
- nutrients-3082364-supplementary.pdf
